# Supplementary material for: An Encapsulated Organic Acid and Essential Oil Mixture Improves the Intestinal Health of Weaned Piglets by Altering Intestinal Inflammation and Antioxidative Capacity
Source: Animals (Basel). 2022 Sep 15;12(18):2426. doi: 10.3390/ani12182426 (PMC9495186; doi:10.3390/ani12182426)
Supplement: Supplementary file 1 [file animals-12-02426-s001.zip]

Archive with 1 entries (1 files):
- animals-1898224-Supplementary.pdf
